# Supplementary material for: Aptamer-Based Label-Free Colorimetric Assay Using Gold Nanoparticles for Specific Detection of Streptococcus suis
Source: Biosensors (Basel). 2026 Apr 10;16(4):215. doi: 10.3390/bios16040215 (PMC13114957; doi:10.3390/bios16040215)
Supplement: Supplementary file 1 [file biosensors-16-00215-s001.zip]

Archive with 1 entries (1 files):
- biosensors-4201050-supplementary.pdf
